# Supplementary material for: Gaze-behaviors of runners in a natural, urban running environment
Source: PLoS One. 2020 May 19;15(5):e0233158. doi: 10.1371/journal.pone.0233158 (PMC7237013; doi:10.1371/journal.pone.0233158)
Supplement: S1 Data — (XLSX) [file pone.0233158.s001.xlsx]

## Sheet: Counts
11884	Bin 1	Bin 2	Bin 3	Bin 4	Bin 5		17459	Bin 1	Bin 2	Bin 3	Bin 4	Bin 5		22901	Bin 1	Bin 2	Bin 3	Bin 4	Bin 5
Trial 1	0	0	0	0	0		Trial 1	0	0	1	0	0		Trial 1	0	1	0	1	1
Trial 2	0	0	0	0	0		Trial 2	0	1	0	0	0		Trial 2	0	1	0	1	1
Trial 3	0	0	0	0	0		Trial 3	0	0	0	1	0		Trial 3	0	0	0	1	2
Trial 4	2	2	1	0	0		Trial 4	1	1	0	0	0		Trial 4	0	0	0	0	0
Trial 5	0	0	1	0	0		Trial 5	1	0	1	1	0		Trial 5	0	0	0	2	1
Trial 6	0	1	0	0	0		Trial 6	0	0	0	3	1		Trial 6	0	0	0	1	1
Average	0.333333	0.5	0.333333	0	0			0.333333	0.333333	0.333333	0.833333	0.166667			0	0.333333	0	1	1
28434	Bin 1	Bin 2	Bin 3	Bin 4	Bin 5		62060	Bin 1	Bin 2	Bin 3	Bin 4	Bin 5		72559	Bin 1	Bin 2	Bin 3	Bin 4	Bin 5
Trial 1	0	1	0	3	4		Trial 1	0	0	0	0	0		Trial 1	0	0	0	0	0
Trial 2	0	0	0	2	1		Trial 2	0	1	0	0	0		Trial 2	0	0	0	1	0
Trial 3	0	0	0	2	2		Trial 3	0	0	0	0	0		Trial 3	0	0	0	0	0
Trial 4	1	1	0	3	2		Trial 4	0	1	1	0	0		Trial 4	0	0	0	1	1
Trial 5	0	0	1	1	2		Trial 5	0	0	0	0	0		Trial 5	0	1	0	1	0
Trial 6	0	1	1	2	3		Trial 6	1	0	0	0	0		Trial 6	0	0	0	1	0
Average	0.166667	0.5	0.333333	2.16667	2.33333			0.166667	0.333333	0.166667	0	0			0	0.166667	0	0.666667	0.166667
87020	Bin 1	Bin 2	Bin 3	Bin 4	Bin 5		94433	Bin 1	Bin 2	Bin 3	Bin 4	Bin 5		98541	Bin 1	Bin 2	Bin 3	Bin 4	Bin 5
Trial 1	1	1	2	1	0		Trial 1	0	1	1	2	0		Trial 1	1	0	0	0	0
Trial 2	1	1	1	1	0		Trial 2	0	2	1	2	0		Trial 2	0	1	1	0	0
Trial 3	0	0	2	0	0		Trial 3	0	2	1	2	0		Trial 3	1	0	0	0	0
Trial 4	2	1	0	0	0		Trial 4	0	0	1	1	0		Trial 4	0	0	0	0	0
Trial 5	1	0	0	0	0		Trial 5	0	0	0	3	2		Trial 5	0	0	0	0	0
Trial 6	0	2	1	2	1		Trial 6	0	0	0	2	1		Trial 6	0	0	0	0	0
Average	0.833333	0.833333	1	0.666667	0.166667			0	0.833333	0.666667	2	0.5			0.333333	0.166667	0.166667	0	0
98855	Bin 1	Bin 2	Bin 3	Bin 4	Bin 5
Trial 1	1	0	0	1	0
Trial 2	0	3	0	1	0
Trial 3	1	0	1	2	0
Trial 4	0	0	1	1	0
Trial 5	1	1	1	0	0
Trial 6	0	2	1	0	0
Average	0.5	1	0.666667	0.833333	0
	Bin 1	Bin 2	Bin 3	Bin 4	Bin 5			Bin 1	Bin 2	Bin 3	Bin 4	Bin 5
11884	0.333333	0.5	0.333333	0	0		11884	0.333333	0.5	0.333333	0	0
17459	0.333333	0.333333	0.333333	0.833333	0.166667		17459	0.333333	0.333333	0.333333	0.833333	0.166667
22901	0	0.333333	0	1	1		22901	0	0.333333	0	1	1
62060	0.166667	0.333333	0.166667	0	0		62060	0.166667	0.333333	0.166667	0	0
72559	0	0.166667	0	0.666667	0.166667		72559	0	0.166667	0	0.666667	0.166667
87020	0.833333	0.833333	1	0.666667	0.166667		87020	0.833333	0.833333	1	0.666667	0.166667
94433	0	0.833333	0.666667	2	0.5		98541	0.333333	0.166667	0.166667	0	0
98541	0.333333	0.166667	0.166667	0	0		98855	0.5	1	0.666667	0.833333	0
98855	0.5	1	0.666667	0.833333	0
sum	2.5	4.5	3.33333	6	2
	Bin 1	Bin 2	Bin 3	Bin 4	Bin 5
11884	0.333333	0.5	0.333333	0	0
17459	0.333333	0.333333	0.333333	0.833333	0.166667
22901	0	0.333333	0	1	1
62060	0.166667	0.333333	0.166667	0	0
72559	0	0.166667	0	0.666667	0.166667
87020	0.833333	0.833333	1	0.666667	0.166667
94433	0	0.833333	0.666667	2	0.5
98541	0.333333	0.166667	0.166667	0	0
98855	0.5	1	0.666667	0.833333	0
28434	0.166667	0.5	0.333333	2.16667	2.33333
Sum	2.66667	5	3.66667	8.16667	4.33333
	2	5	3	8	4

## Sheet: Final Fixation
Individual	Trial 1 Last Fixation % of Trial	Trial 2 Last Fixation % of trial	Trial 3 Last fixation % of Trial	Trial 4 Last Fixation % of Trial	Trial 5 Last Fixation % of Trial	Trial 6 Last fixation % of Trial	Average
11884	N/A	N/A	N/A	0.447552	0.419118	0.368794	0.411821
87020	0.675676	0.635762	0.5625	0.331169	0.0208333	0.832215	0.509692
22901	0.814103	0.811321	0.876543	N/A	0.871795	0.829932	0.840739
98855	0.598684	0.607843	0.726708	0.626506	0.589286	0.447368	0.599399
72559	N/A	0.815068	N/A	0.80137	0.720779	0.8	0.784304
62060	N/A	0.197279	N/A	0.544218	N/A	0.0859375	0.275811
28434	0.916129	0.878981	0.932099	0.940397	0.921053	0.932099	0.920126
17459	0.570312	N/A	0.75	0.213333	0.76087	0.854305	0.629764
98541	0.056338	0.410596	0.15	N/A	N/A	N/A	0.205645
94433	0.772059	0.712418	0.713287	0.56	0.848101	0.846626	0.742082

## Sheet: Velocity of Gaze Tracker
Individual	Sex	Speed 1 (m/s)	Speed 2 (m/s)	Speed 3 (m/s)	Speed 4 (m/s)	Speed 5 (m/s)	Speed 6 (m/s)	Average (m/s)	S.D.
62060	M	3.06122	3.0426	3.01811	3.06122	3.26087	3.51288	3.15948	0.177072
28434	M	2.88462	2.86807	2.74223	2.95858	2.8463	2.74223	2.84034	0.0774558
17459	M	3.4642	3.15126	3.17125	2.98211	3.21199	2.92398	3.1508	0.174304
98541	M	3.14465	2.95858	3.19149	3.4642	2.95858	3.26087	3.16306	0.175606
94433	M	3.311	2.942	3.14663	3	2.8463	2.76091	3.00114	0.183652
11884	F	3	3.26087	3.19149	3.19149	3.145	3.31	3.18314	0.0976982
87020	F	2.94118	2.94118	3.10559	2.90135	2.90135	2.98211	2.96213	0.0698158
22901	F	2.8463	2.7933	2.72727	2.98211	2.88462	2.98211	2.86928	0.0932406
98855	F	2.92398	2.92398	2.76243	2.67857	2.65018	2.92398	2.81052	0.118357
72559	F	3.10559	3.08008	3.17	3.08008	2.92	2.813	3.02813	0.122133

## Sheet: Average FF and Velocity
Participant	Average Fixation % of trial	Velocity (m/s)
62060	0.275811	3.18314
28434	0.920126	2.96213
17459	0.629764	2.86928
98541	0.205645	2.81052
94433	0.742082	3.02813
11884	0.411821	3.15948
87020	0.509692	2.84034
22901	0.840739	3.1508
98855	0.599399	3.16306
72559	0.784304	3.00114
