# Supplementary material for: Gaze-behaviors of runners in a natural, urban running environment
Source: PLoS One. 2020 May 19;15(5):e0233158. doi: 10.1371/journal.pone.0233158 (PMC7237013; doi:10.1371/journal.pone.0233158)
Supplement: S2 Data — (XLSX) [file pone.0233158.s002.xlsx]

## Sheet: Sheet1
S1					S7
Trial	Missing/Total	% w/ Crosshair			Trial	Missing/Total	% w/ Crosshair										57
1	0.142857	85.7143			4	0.2	80
8	0.059322	94.0678			5	0.255034	74.4966
9	0.105263	89.4737			6	0.177632	82.2368
S2					S8
Trial	Missing/Total	% w/ Crosshair			Trial	Missing/Total	% w/ Crosshair
1	0.010989	98.9011			1	0.0223881	97.7612
4	0.0914634	90.8537			3	0.033557	96.6443
9	0.119205	88.0795			7	0.118881	88.1119
10	0.126582	87.3418			9	0.147651	85.2349
					11	0.214286	78.5714
S3					12	0.165563	83.4437
Trial	Missing/Total	% w/ Crosshair			13	0.18705	81.295
7	0.19469	80.531			14	0.15942	84.058
8	0.241667	75.8333
					S9
S4					Trial	Missing/Total	% w/ Crosshair
Trial	Missing/Total	% w/ Crosshair			1	0.184049	81.5951
1	0.206897	79.3103			4	0.214724	78.5276
3	0.226027	77.3973			7	0.311377	68.8623
9	0.229299	77.0701			9	0.214765	78.5235
					10	0.23125	76.875
S5					11	0.213333	78.6667
Trial	Missing/Total	% w/ Crosshair			13	0.243421	75.6579
2	0.175573	82.4427			14	0.188679	81.1321
5	0.158273	84.1727			15	0.170886	82.9114
6	0.2	80
7	0.218978	78.1022			S10
					Trial	Missing/Total	% w/ Crosshair
S6					1	0.0075188	99.2481
Trial	Missing/Total	% w/ Crosshair			3	0.00724638	99.2754
1	0.027027	97.2973			5	0.0373134	96.2687
					7	0.0534351	94.6565
					9	0.115942	88.4058
					11	0.0392157	96.0784
					13	0.0223881	97.7612
					14	0.027027	97.2973
